# Supplementary material for: New Insights into Gastrointestinal Involvement in Late-Onset Pompe Disease: Lessons Learned from Bench and Bedside
Source: J Clin Med. 2021 Jul 30;10(15):3395. doi: 10.3390/jcm10153395 (PMC8347662; doi:10.3390/jcm10153395)
Supplement: Supplementary file 1 [file jcm-10-03395-s001.zip]

Archive with 1 entries (1 files):
- jcm-1252921-supplementary marerials.pdf
